# Supplementary material for: Prediction accuracy of intraocular lens power calculation methods after laser refractive surgery
Source: BMC Ophthalmol. 2017 Apr 8;17:44. doi: 10.1186/s12886-017-0439-x (PMC5385019; doi:10.1186/s12886-017-0439-x)
Supplement: Additional file 1: — Results of measurements and prediction errors for each case. This file shows all necessary data that was used for calculation in this article. (XLSX 11 kb) [file 12886_2017_439_MOESM1_ESM.xlsx]

## Sheet: Table 1
Results of measurements and prediction errors for each case
				Measurements from IOL-Master				Prediction error based on measurements from IOL-Master (D)				Measurements from AL-3000 and TMS-4				Prediction error based on measurements from AL-3000 and TMS-4 (D)
Case No.	Actual refraction after cataract surgery (D)	IOL model implanted	IOL power implanted (D)	AL (mm)	K1 (D)	K2 (D)	ACD (mm)	Haigis-L	Koch–Maloney (Haigis formula)	Shammas c.d. (Haigis formula)	Shammas c.d. (Shammas-PL formula)	AL (mm)	K1 (D)	K2 (D)	ACD (mm)	Haigis-L	Koch–Maloney (Haigis formula)	Shammas c.d. (Haigis formula)	Shammas c.d. (Shammas-PL formula)
1	0	920H	12	31.74	37.24	35.99	3.57	0.46	0.219	0.469	0.196	31.42	37.73	36.45	3.57	0.816	0.483	0.747	0.578
2	0.75	Adapt-AO	22.5	26.85	36.9	35.48	2.75	0.673	0.534	0.77	0.497	26.68	36.56	35.18	2.81	1.116	1.054	1.285	0.587
3	-2	920H	16.5	30.01	37.21	36.06	3.43	-0.689	-0.94	-0.685	-0.756	29.48	37.71	36.79	3.58	-0.436	-0.809	-0.537	-0.49
4	0.75	SN60WF	26	25.46	35.71	34.47	2.86	-1.153	-0.997	-0.797	-1.193	24.9	36.05	34.79	2.88	-0.936	-0.877	-0.668	-1.362
5	1.25	ZCB00	13	31.14	36.78	35.51	3.81	-0.22	-0.348	-0.12	0.317	30.91	36.98	35.64	3.59	0.955	0.786	1.024	0.494
6	2.25	920H	10	32.58	35.87	35.56	3.39	1.225	1.189	1.408	0.992	32.19	36.42	35.75	3.3	1.365	1.238	1.467	1.131
7	-0.625	ZCB00	8	34.08	37.46	36.49	3.51	-0.414	-0.728	-0.471	-0.499	33.74	37.68	36.66	3.53	0.392	0.039	0.305	-0.492
8	0.375	ZCB00	14.5	29.95	38.41	37.27	3.86	0.303	-0.135	0.141	0.685	29.77	38.22	37.2	3.61	1.209	0.775	1.054	0.627
9	0	Adapt-AO	23.5	26.63	35.79	35.49	2.76	-0.47	-0.486	-0.266	-0.539	26.31	35.71	34.92	2.74	-0.266	-0.183	0.031	-0.726
10	0.125	920H	11	32.16	37.29	35.94	3.49	0.432	0.195	0.443	0.105	31.72	37.31	36.25	3.32	0.245	-0.03	0.221	-0.044
IOL: intraocular lens; D: diopter; AL: axial length; K: simulated keratometric value; ACD: anterior chamber depth
8 females, 2 males; Age range 40-69 years, median 49 years; Ethnicity: Chinese; Religion: None
